# Supplementary material for: Phenotypic Assessment of Pathogenic Variants in GNAO1 and Response to Caffeine in C. elegans Models of the Disease
Source: Genes (Basel). 2023 Jan 26;14(2):319. doi: 10.3390/genes14020319 (PMC9957173; doi:10.3390/genes14020319)
Supplement: Supplementary file 1 [file genes-14-00319-s001.zip]

Archive with 1 entries (1 files):
- genes-2141421-supplementary.pdf
